# Supplementary material for: Identification of Trace Components in Sauce-Flavor Baijiu by High-Resolution Mass Spectrometry
Source: Molecules. 2023 Jan 28;28(3):1273. doi: 10.3390/molecules28031273 (PMC9920578; doi:10.3390/molecules28031273)
Supplement: Supplementary file 1 [file molecules-28-01273-s001.zip]

Archive with 1 entries (1 files):
- molecules-2160660-supplementary.pdf
